# Supplementary material for: Murine model of hepatic breast cancer
Source: Biochem Biophys Rep. 2016 Aug 4;8:1–5. doi: 10.1016/j.bbrep.2016.07.021 (PMC5613703; doi:10.1016/j.bbrep.2016.07.021)
Supplement: Supplementary material [file mmc9.xlsx]

## Sheet: Sheet1
Supplemental Table: Immunostains for intrinsic hepatic and breast cancer markers
Stain	Catalog Number	Clone	Location
Intrinsic Liver Markers
AFP	A000829-2	A0008	Dako, Carpinteria, CA
Glypican-3	790-4564	GC33	Ventana, Tucson, AZ
Hep Par 1	M715801-2	OCH1E5	Dako, Carpinteria, CA
Intrinsic Breast Markers
HER2/Neu	790-2991	4B5	Ventana, Tucson, AZ
P53	790-2912	DO-7	Ventana, Tucson, AZ
Ki-67	790-4286	30-9	Ventana, Tucson, AZ
